# Supplementary material for: The Identification of Transcriptomic and Phytohormonal Biomarkers for Monitoring Drought and Evaluating the Potential of Acibenzolar-S-Methyl Root Application to Prime Two Apple Rootstock Genotypes for Drought Resistance
Source: Int J Mol Sci. 2025 Jul 21;26(14):6986. doi: 10.3390/ijms26146986 (PMC12295346; doi:10.3390/ijms26146986)
Supplement: Supplementary file 1 [file ijms-26-06986-s001.zip]

Archive with 2 entries (2 files):
- Apple drought paper Supplementary Section.pdf
- Trial 1 and 2 Gene expression ANOVAs supplementary file.xlsx
