# Supplementary material for: The Identification of Transcriptomic and Phytohormonal Biomarkers for Monitoring Drought and Evaluating the Potential of Acibenzolar-S-Methyl Root Application to Prime Two Apple Rootstock Genotypes for Drought Resistance
Source: Int J Mol Sci. 2025 Jul 21;26(14):6986. doi: 10.3390/ijms26146986 (PMC12295346; doi:10.3390/ijms26146986)
Supplement: Supplementary file 1 [file ijms-26-06986-s001.zip › Trial 1 and 2 Gene expression ANOVAs supplementary file.xlsx]

## Sheet: Trial 1 Genes Leaves
Trial 1 Genes
Leaf
Unbalanced ANOVA, conditional (Type 2) tests
		Variate: LOG10(AB14_i)/LOG10(2)			Variate: LOG10(AB14_ii)/LOG10(2)			Variate: LOG10(ARF17_i)/LOG10(2)			Variate: LOG10(CAS_i)/LOG10(2)			Variate: LOG10(CER2_i)/LOG10(2)			Variate: LOG10(CER2_ii)/LOG10(2)			Variate: LOG10(CYP707A1_i)/LOG10(2)			Variate: LOG10(CYP707A1_ii)/LOG10(2)			Variate: LOG10(CYP707A2_i)/LOG10(2)			Variate: LOG10(DREBC)/LOG10(2)			Variate: LOG10(ERD15_i)/LOG10(2)			Variate: LOG10(ERD15_ii)/LOG10(2)			Variate: LOG10(ERF053_i)/LOG10(2)			Variate: LOG10(ERF053_ii)/LOG10(2)			Variate: LOG10(FKBP_i)/LOG10(2)			Variate: LOG10(FKBP_ii)/LOG10(2)
		AB14_i			AB14_ii			ARF17_i			CAS_i			CER2_i			CER2_ii			CYP707A1_i			CYP707A1_ii			CYP707A2_i			DREBC			ERD15_i			ERD15_ii			ERF053_i			ERF053_ii			FKBP_i			FKBP_ii
term	df	F	p		F	p		F	p		F	p		F	p		F	p		F	p		F	p		F	p		F	p		F	p		F	p		F	p		F	p		F	p		F	p
Treatment	1	0.79	0.376		0.07	0.792		18.67	0		19.02	0		12.7	0.001		0.44	0.507		0.25	0.617		0.2	0.66		0.91	0.343		0.89	0.349		3.32	0.073		3.78	0.056		7.44	0.008		3.59	0.062		4.5	0.037		0.95	0.334
Time_days	4	6.92	0		2.98	0.025		26.37	0		31.4	0		7.24	0		10.25	0		6.31	0		6.14	0		3.78	0.008		11.9	0		93.2	0		12.18	0		16.2	0		24.82	0		71.56	0		68.55	0
Cultivar	1	4.43	0.039		0	0.953		10.68	0.002		1.96	0.165		0.64	0.428		38.17	0		3.39	0.07		8.64	0.004		118.32	0		8.68	0.004		26	0		33.13	0		6.84	0.011		60.64	0		30.16	0		25.08	0
Treatment.Time_days	3	1.43	0.241		1.6	0.198		11.21	0		29.95	0		8.35	0		2.86	0.043		2.43	0.073		0.72	0.545		6.39	0.001		3.29	0.026		4.49	0.006		4.61	0.005		2.87	0.042		3.46	0.021		3.36	0.023		1.56	0.206
Treatment.Cultivar	1	4.8	0.032		0.04	0.838		1.78	0.186		7.13	0.009		0.8	0.374		0.01	0.909		3.97	0.05		1.11	0.297		9.01	0.004		0.61	0.437		1.82	0.182		0.02	0.901		10.49	0.002		7.27	0.009		0.33	0.567		0.14	0.712
Time_days.Cultivar	4	6.47	0		0.62	0.652		5.5	0.001		3.48	0.012		4.9	0.002		6.96	0		0.23	0.923		10.96	0		13.05	0		3.68	0.009		9.18	0		4.68	0.002		5.88	0		3.81	0.007		6.17	0		3.93	0.006
Treatment.Time_days.Cultivar	3	2.77	0.048		2.08	0.111		4.14	0.009		11.74	0		0.17	0.913		5.11	0.003		0.55	0.647		0.94	0.426		1.28	0.287		2.54	0.063		0.94	0.428		2.21	0.094		3.62	0.017		2.63	0.056		2.46	0.069		0.92	0.434
Residual	72
[truncated: 52 more columns]

## Sheet: Trial 1 Genes Roots
Trial 1 Genes
Root
Unbalanced ANOVA, conditional (Type 2) tests
		Variate: LOG10(AB14_i)/LOG10(2)			Variate: LOG10(AB14_ii)/LOG10(2)			Variate: LOG10(ARF17_i)/LOG10(2)			Variate: LOG10(CAS_i)/LOG10(2)			Variate: LOG10(CER2_i)/LOG10(2)			Variate: LOG10(CER2_ii)/LOG10(2)			Variate: LOG10(CYP707A1_i)/LOG10(2)			Variate: LOG10(CYP707A1_ii)/LOG10(2)			Variate: LOG10(CYP707A2_i)/LOG10(2)			Variate: LOG10(DREBC)/LOG10(2)			Variate: LOG10(ERD15_i)/LOG10(2)			Variate: LOG10(ERD15_ii)/LOG10(2)			Variate: LOG10(ERF053_i)/LOG10(2)			Variate: LOG10(ERF053_ii)/LOG10(2)			Variate: LOG10(FKBP_i)/LOG10(2)			Variate: LOG10(FKBP_ii)/LOG10(2)
		AB14_i			AB14_ii			ARF17_i			CAS_i			CER2_i			CER2_ii			CYP707A1_i			CYP707A1_ii			CYP707A2_i			DREBC			ERD15_i			ERD15_ii			ERF053_i			ERF053_ii			FKBP_i			FKBP_ii
term	df	F	p		F	p		F	p		F	p		F	p		F	p		F	p		F	p		F	p		F	p		F	p		F	p		F	p		F	p		F	p		F	p
Treatment	1	4.96	0.029		1.61	0.209		1.62	0.207		0.28	0.599		0.08	0.779		6.58	0.013		170.97	0		22.47	0		266.9	0		10.1	0.002		6.08	0.016		55.83	0		246.65	0		21.11	0		17.29	0		33.57	0
Time_days	4	2.63	0.041		8.64	0		12.09	0		2.68	0.039		0.57	0.687		1.3	0.278		48.2	0		22.35	0		73.57	0		0.85	0.497		30.79	0		40.83	0		32.8	0		19.92	0		38.02	0		31.54	0
Cultivar	1	0.02	0.894		6.32	0.014		1.65	0.204		1.44	0.234		7.14	0.009		9.67	0.003		4.73	0.033		1.3	0.258		29.85	0		0.07	0.797		10.47	0.002		29.08	0		11.13	0.001		13.08	0.001		3.49	0.066		3.67	0.059
Treatment.Time_days	3	0.4	0.755		2.11	0.107		1.07	0.366		1.05	0.374		1.11	0.349		6.83	0		5.41	0.002		34.88	0		56.96	0		4.86	0.004		14.76	0		27.06	0		20.93	0		3.63	0.017		3.14	0.031		13.44	0
Treatment.Cultivar	1	0.01	0.923		2.01	0.16		8.55	0.005		3.42	0.069		0.01	0.924		0.01	0.909		1.06	0.308		0.65	0.422		4.01	0.049		0.01	0.932		2.37	0.128		0.19	0.664		5.03	0.028		0.1	0.752		1.1	0.299		3.26	0.075
Time_days.Cultivar	4	2.58	0.045		0.56	0.689		3.31	0.016		3.22	0.018		3.62	0.01		1.77	0.145		2.29	0.068		4.15	0.005		0.6	0.666		1.6	0.185		5.9	0		1.87	0.126		1.94	0.114		3.06	0.022		1.95	0.112		2.27	0.071
Treatment.Time_days.Cultivar	3	0.48	0.7		0.39	0.761		0.37	0.775		2.45	0.071		0.7	0.555		3.07	0.034		7.78	0		3.18	0.03		1.75	0.165		0.61	0.608		2	0.122		0.8	0.497		1.01	0.395		2.05	0.115		0.16	0.924		0.54	0.654
Residual	68
[truncated: 52 more columns]

## Sheet: Trial 2 Genes Leaves
Trial 2 Genes
Leaf
Unbalanced ANOVA, conditional (Type 2) tests
		Variate: LOG10(AB14_i)/LOG10(2)			Variate: LOG10(AB14_ii)/LOG10(2)			Variate: LOG10(ARF17)/LOG10(2)			Variate: LOG10(ATG8i)/LOG10(2)			Variate: LOG10(BES1_BZR2)/LOG10(2)			Variate: LOG10(CAS)/LOG10(2)			Variate: LOG10(CER2_i)/LOG10(2)			Variate: LOG10(CER2_ii)/LOG10(2)			Variate: LOG10(CYP707A1_i)/LOG10(2)			Variate: LOG10(CYP707A1_ii)/LOG10(2)			Variate: LOG10(CYP707A2)/LOG10(2)			Variate: LOG10(DREBC)/LOG10(2)			Variate: LOG10(ERD15_ii)/LOG10(2)			Variate: LOG10(ERF053_i)/LOG10(2)			Variate: LOG10(ERF053_ii)/LOG10(2)			Variate: LOG10(FKBP_i)/LOG10(2)
		AB14_i			AB14_ii			ARF17			ATG8i			BES1_BZR2			CAS			CER2_i			CER2_ii			CYP707A1_i			CYP707A1_ii			CYP707A2			DREBC			ERD15_ii			ERF053_i			ERF053_ii			FKBP_i
term	df	F	p		F	p		F	p		F	p		F	p		F	p		F	p		F	p		F	p		F	p		F	p		F	p		F	p		F	p		F	p		F	p
RootStock	1	6.22	0.015		0.26	0.613		241.71	0		19.14	0		4.87	0.031		25.1	0		17.93	0		79.64	0		25.14	0		26.7	0		392.8	0		1.78	0.187		4.52	0.038		49.13	0		155.39	0		21.23	0
ASM	1	0.24	0.628		1.06	0.307		4.26	0.043		0.9	0.345		8.35	0.005		4.13	0.046		0	0.964		0.9	0.346		0.08	0.778		0.84	0.364		0.02	0.898		0.32	0.571		0.02	0.887		1.81	0.183		4.51	0.038		0.46	0.502
Drought	1	1.37	0.247		0.99	0.324		3.85	0.054		24.28	0		25.63	0		28.29	0		13.52	0		1.36	0.248		4.95	0.03		3.55	0.064		9.42	0.003		1.16	0.285		0.01	0.943		9.03	0.004		1.21	0.276		4.34	0.041
Day	3	2.68	0.055		0.65	0.586		2.89	0.042		13.41	0		1.82	0.153		8.36	0		7.19	0		1.17	0.329		4.47	0.007		9.05	0		2.09	0.11		9.73	0		9.79	0		6.55	0.001		37.87	0		25.26	0
RootStock.ASM	1	10.06	0.002		6.12	0.016		0.04	0.85		13.83	0		6.65	0.012		0.06	0.811		0.01	0.909		1.01	0.32		0.01	0.936		1.75	0.191		0.53	0.471		0.21	0.65		0.83	0.364		0.43	0.516		2.14	0.148		0.24	0.622
RootStock.Drought	1	30.75	0		3.22	0.078		7.87	0.007		7.21	0.009		1.3	0.259		21.42	0		5.61	0.021		6.36	0.014		0.19	0.662		1.32	0.254		2.41	0.126		0.73	0.397		2.88	0.095		6.49	0.013		0.02	0.878		0.11	0.742
ASM.Drought	1	10.11	0.002		0.72	0.398		1.91	0.172		1.82	0.183		0.7	0.406		1.83	0.181		8.25	0.006		0.56	0.457		2.58	0.114		0.09	0.767		0.1	0.754		13.48	0.001		2.5	0.119		0.25	0.618		2.46	0.122		0.41	0.526
RootStock.Day	3	0.41	0.745		0.6	0.617		2.96	0.039		5.08	0.003		2.58	0.061		1	0.4		2.64	0.057		7.87	0		2.03	0.119		4.45	0.007		3.22	0.029		1.02	0.392		0.54	0.655		0.34	0.8		1.55	0.211		3.04	0.035
ASM.Day	3	0.78	0.507		4.82	0.004		0.41	0.748		1.28	0.29		1.08	0.363		1.31	0.28		0.15	0.927		0.62	0.606		0.51	0.675		0.12	0.946		0.3	0.825		0.03	0.991		0.47	0.704		1.01	0.395		0.71	0.547		0.46	0.711
Drought.Day	2	1.16	0.319		0.02	0.982		0.54	0.583		5.19	0.008		14.03	0		13.06	0		3.6	0.033		0.05	0.949		1.2	0.307		0.66	0.519		10.75	0		5.28	0.008		0.01	0.994		0.71	0.495		6.27	0.003		3.35	0.041
RootStock.ASM.Drought	1	10.17	0.002		0.38	0.542		0.02	0.882		0.76	0.386		0.93	0.34		0.66	0.42		6.41	0.014		0.26	0.613		8.39	0.005		0.62	0.435		0.49	0.486		0.02	0.899		0.64	0.428		0.96	0.332		0.38	0.542		1.23	0.272
RootStock.ASM.Day	3	0.14	0.938		2.77	0.049		1.98	0.126		0.18	0.912		0.93	0.431		0.41	0.746		1.79	0.158		1.61	0.196		0.53	0.664		0.21	0.893		0.72	0.544		0.66	0.578		0.55	0.649		0.29	0.835		0.53	0.661		0.55	0.65
RootStock.Drought.Day	2	0.31	0.736		0.04	0.963		3.4	0.04		0.34	0.711		2.47	0.092		5.8	0.005		5.41	0.007		1.73	0.185		0.71	0.497		0.79	0.459		1.35	0.266		0.64	0.529		0.74	0.481		1.77	0.178		0.2	0.819		1.5	0.23
ASM.Drought.Day	2	1.06	0.352		0.09	0.911		2.35	0.104		1.49	0.232		0.46	0.635		0.86	0.428		0.23	0.792		0.87	0.426		0.84	0.436		2.48	0.092		0.11	0.9		0.04	0.956		0	0.996		0.01	0.989		0.12	0.888		0.7	0.498
RootStock.ASM.Drought.Day	2	0.32	0.729		0.48	0.624		2.38	0.101		0.65	0.523		0.18	0.835		0.61	0.547		3.77	0.028		2.24	0.116		2.61	0.081		0.87	0.422		1.28	0.285		0.57	0.571		0.34	0.716		0.65	0.526		0.2	0.817		0.28	0.758
Residual	62
[truncated: 52 more columns]

## Sheet: Trial 2 Genes Roots
Trial 2 Genes
Root
Unbalanced ANOVA, conditional (Type 2) tests
		Variate: LOG10(AB14_i)/LOG10(2)			Variate: LOG10(AB14_ii)/LOG10(2)			Variate: LOG10(ARF17)/LOG10(2)			Variate: LOG10(ATG8i)/LOG10(2)			Variate: LOG10(BES1_BZR2)/LOG10(2)			Variate: LOG10(CAS)/LOG10(2)			Variate: LOG10(CER2_i)/LOG10(2)			Variate: LOG10(CER2_ii)/LOG10(2)			Variate: LOG10(CYP707A1_i)/LOG10(2)			Variate: LOG10(CYP707A1_ii)/LOG10(2)			Variate: LOG10(CYP707A2)/LOG10(2)			Variate: LOG10(DREBC)/LOG10(2)			Variate: LOG10(ERD15_ii)/LOG10(2)			Variate: LOG10(ERF053_i)/LOG10(2)			Variate: LOG10(ERF053_ii)/LOG10(2)			Variate: LOG10(FKBP_i)/LOG10(2)
		AB14_i			AB14_ii			ARF17			ATG8i			BES1_BZR2			CAS			CER2_i			CER2_ii			CYP707A1_i			CYP707A1_ii			CYP707A2			DREBC			ERD15_ii			ERF053_i			ERF053_ii			FKBP_i
term	df	F	p		F	p		F	p		F	p		F	p		F	p		F	p		F	p		F	p		F	p		F	p		F	p		F	p		F	p		F	p		F	p
RootStock	1	15.24	0		21.49	0		21.77	0		0	0.989		3.81	0.055		16.47	0		2.51	0.118		12.21	0.001		18.13	0		0	1		5.77	0.019		17.31	0		0.02	0.889		112.4	0		0.11	0.741		111.92	0
ASM	1	15.04	0		1.02	0.317		0.05	0.827		0.03	0.856		2.88	0.095		1.23	0.271		1.33	0.254		0.46	0.502		1.48	0.228		2.67	0.107		0.42	0.518		0.01	0.909		1.6	0.21		1.78	0.187		0.12	0.731		5.54	0.022
Drought	1	0	0.95		0.01	0.915		1.85	0.178		0.08	0.781		3.03	0.086		3.15	0.081		2.88	0.094		49.61	0		95.95	0		11.58	0.001		66.35	0		6.68	0.012		0.7	0.405		55.63	0		12.75	0.001		1.95	0.167
Day	3	3.76	0.015		0.6	0.618		2.64	0.057		7.03	0		0.51	0.675		1.4	0.249		3.41	0.023		0.67	0.573		3.4	0.023		1.39	0.253		7.16	0		1.97	0.128		11.49	0		13.61	0		35.76	0		21.05	0
RootStock.ASM	1	19.09	0		0.01	0.912		2.53	0.117		39.71	0		0.4	0.529		8.06	0.006		0.15	0.701		0.43	0.515		1.82	0.182		0.04	0.847		0.04	0.841		6.84	0.011		0.78	0.379		0.01	0.929		0.04	0.834		1.18	0.281
RootStock.Drought	1	0.49	0.486		0.85	0.359		0.65	0.423		1.77	0.188		0.23	0.633		0.11	0.747		5.93	0.018		0.13	0.72		0.04	0.844		15.09	0		7.49	0.008		0.43	0.517		0	0.981		0.47	0.494		2	0.162		12.27	0.001
ASM.Drought	1	8.59	0.005		0.06	0.813		0.46	0.502		2.46	0.122		0.11	0.738		0.41	0.522		3.43	0.069		0.12	0.733		0.04	0.838		0.79	0.378		1.18	0.281		6.43	0.014		0.14	0.71		0.55	0.461		0.01	0.928		2.99	0.089
RootStock.Day	3	2.89	0.042		1.76	0.163		4.54	0.006		1.24	0.301		0.97	0.412		3.23	0.028		1.03	0.385		2.32	0.083		1.69	0.178		5.3	0.002		4.64	0.005		4.97	0.004		0.9	0.444		2.01	0.121		0.52	0.673		7.27	0
ASM.Day	3	1.69	0.178		1.79	0.157		0.65	0.589		0.33	0.805		1.55	0.209		1.4	0.252		1.72	0.171		1.66	0.184		0.44	0.727		1.76	0.163		1.35	0.266		1.25	0.301		0.45	0.719		0.99	0.405		0.53	0.661		0.38	0.77
Drought.Day	2	1.65	0.199		0.44	0.645		2.34	0.104		0.67	0.513		1.1	0.339		1.94	0.151		0.1	0.905		0.18	0.839		5.35	0.007		0.25	0.778		14.73	0		3.71	0.03		0.42	0.661		0.84	0.436		0.64	0.529		5.94	0.004
RootStock.ASM.Drought	1	4.12	0.047		0	0.972		1.3	0.259		0.18	0.676		0.94	0.337		0.15	0.699		1.03	0.315		1.84	0.179		2.55	0.115		0.83	0.366		0.56	0.457		5.58	0.021		1.04	0.311		0.82	0.369		0.02	0.885		0.01	0.939
RootStock.ASM.Day	3	1.81	0.155		1.98	0.126		3.47	0.021		7.43	0		0.75	0.528		1.15	0.335		0.82	0.489		0.22	0.882		1.04	0.381		0.15	0.928		1.62	0.192		1.86	0.145		1.37	0.258		1.4	0.25		0.05	0.986		1.01	0.392
RootStock.Drought.Day	2	0.15	0.862		0.34	0.714		0.13	0.878		1.22	0.3		0.87	0.425		0.43	0.652		0.63	0.534		0.01	0.993		1.4	0.254		2.67	0.077		2.69	0.076		7.06	0.002		0.11	0.898		1.43	0.246		0.06	0.943		9.38	0
ASM.Drought.Day	2	0	0.996		0.76	0.471		0.1	0.903		0.49	0.615		0.91	0.408		0.3	0.743		0.94	0.395		0.11	0.899		2.17	0.122		0.51	0.6		0.01	0.989		1.68	0.195		1.63	0.203		1.54	0.222		2.43	0.096		0.18	0.834
RootStock.ASM.Drought.Day	2	0.89	0.416		0.43	0.651		0.35	0.704		1.09	0.342		0.52	0.598		0.59	0.558		1.61	0.207		0.33	0.719		1.49	0.234		0.73	0.488		0.34	0.71		0.99	0.378		0.29	0.75		0.83	0.442		0.64	0.531		1.28	0.284
Residual	66
[truncated: 52 more columns]
